# Supplementary material for: Highly Efficient Energy Transfer from Silicon to Erbium in Erbium-Hyperdoped Silicon Quantum Dots
Source: Nanomaterials (Basel). 2023 Jan 9;13(2):277. doi: 10.3390/nano13020277 (PMC9860861; doi:10.3390/nano13020277)
Supplement: Supplementary file 1 [file nanomaterials-13-00277-s001.zip]

Archive with 1 entries (1 files):
- nanomaterials-2130271-supplementary.pdf
